# Supplementary material for: SPIRAL: integrating and aligning spatially resolved transcriptomics data across different experiments, conditions, and technologies
Source: Genome Biol. 2023 Oct 20;24:241. doi: 10.1186/s13059-023-03078-6 (PMC10590036; doi:10.1186/s13059-023-03078-6)
Supplement: Supplementary file 2 — Additional file 2. Supplementary Table. [file 13059_2023_3078_MOESM2_ESM.xlsx]

## Sheet: sagittal
GENE	Domain
Mobp	oligodendrocyte
Mbp	oligodendrocyte
Plp1	oligodendrocyte
Pdgfra	OPC
Olig2	OPC
Sox10	OPC
Slc30a2	inhibitory neuron
Vip	inhibitory neuron
Npy	inhibitory neuron
Sst	inhibitory neuron
Pvalb	inhibitory neuron
Lamp5	inhibitory neuron
Scgn	inhibitory neuron
Gad1	inhibitory neuron
Gad2	inhibitory neuron
Reln	inhibitory neuron
Nov	hippocampus
Baiap211	hippocampus
Spink8	hippocampus
Lefty1	hippocampus
Neurod6	hippocampus
Lpl	hippocampus
Bhlhe22	hippocampus
Tmem114	hippocampus
Slc17a6	pan-EX/Excitatory Neuron
Slc17a7	pan-EX/Excitatory Neuron
Slc17a8	pan-EX
Cux2	L2/3
Rorb	L4
Myl4	L5
Fezf2	L5
Rprm	L5/6
Hpca	CA
prox1	DG
Th	DA-neuron
Cplx3	L6b
Nxph3	L6b
Hs3st4	L6b
Ctgf	L6b
Slc1a2	Astrocyte
Slc1a3	Astrocyte
Slc4a4	Astrocyte
Gfap	Astrocyte
Aqp4	Astrocyte
Calb1	PL-interneuron
Pde1c	GL-interneuron
Avil	Tufted
Sall1	Mitral

## Sheet: coronal
GENE	Domain
Itpka	CA1
Amigo2	CA2
Hs3st4	CA3
Lrrtm4	DG
Slc17a6	pan-EX/Excitatory Neuron
Slc17a7	pan-EX/Excitatory Neuron
Slc1a2	Astrocyte
Slc1a3	Astrocyte
Slc4a4	Astrocyte
Gfap	Astrocyte
Aqp4	Astrocyte
Mobp	oligodendrocyte
Mbp	oligodendrocyte
Plp1	oligodendrocyte
Cux2	L2/3
Rprm	L5/6
Slc30a2	inhibitory neuron
Vip	inhibitory neuron
Npy	inhibitory neuron
Sst	inhibitory neuron
Pvalb	inhibitory neuron
Lamp5	inhibitory neuron
Scgn	inhibitory neuron
Gad1	inhibitory neuron
Gad2	inhibitory neuron
Reln	inhibitory neuron
Nov	hippocampus
Baiap211	hippocampus
Spink8	hippocampus
Lefty1	hippocampus
Neurod6	hippocampus
Lpl	hippocampus
Bhlhe22	hippocampus
Tmem114	hippocampus
Rorb	L4
Cplx3	L6b
Nxph3	L6b
Hs3st4	L6b
Ctgf	L6b

## Sheet: olfactory bulb (OB)
GENE	Domain	NOTES
Atp2b4	AOB	Clusters of layerss are determined with H&E staining and their position besides molecular markers.
Mbp	RMS
Gabra1	MCL
Slc6a11	EPL
Pcp4	GCL
Nrgn	GCL
Kctd12	ONL
Cck	GL

## Sheet: DLPFC
GENE	Domain
FABP7,AQP4,RELN	L1
HPCAL1,ENC1	L2
ADCYAP1,FREM3	L3
RORB,PVALB	L4
TRABD2A,PCP4,BCL11B	L5
NTNG2,KRT17	L6
MOBP,MBP	WM
